# Supplementary material for: Physiological constraints dictate toxin spatial heterogeneity in snake venom glands
Source: BMC Biol. 2022 Jun 27;20:148. doi: 10.1186/s12915-022-01350-y (PMC9238143; doi:10.1186/s12915-022-01350-y)
Supplement: Supplementary file 3 — Additional file 3. Raw absorbance data and area under the curve (AUC) values for the plasma coagulation assay, corresponding to data presented in Fig. 2D and Additional file 1: Fig. S5. [file 12915_2022_1350_MOESM3_ESM.xlsx]

## Sheet: AUCs
Additional File 3: Microsoft Excel Worksheet (.xlsx) containing the raw absorbance data and Area Under the Curve (AUC) values for the Plasma coagulation assay, corresponding to data presented in Figure 2D and Additional File 1, Figure S5.
Species	Group	AUC
Control	Control	40.62
Control	Control	40.49
Control	Control	41.57
Control	Control	36.97
Hemachatus haemachatus	Extracted	5.031
Hemachatus haemachatus	Extracted	5.703
Hemachatus haemachatus	Extracted	4.966
Hemachatus haemachatus	Extracted	6.247
Hemachatus haemachatus	Spat	4.832
Hemachatus haemachatus	Spat	4.834
Hemachatus haemachatus	Spat	3.571
Hemachatus haemachatus	Spat	5.032
Naja nigricollis	Extracted	3.373
Naja nigricollis	Extracted	4.316
Naja nigricollis	Extracted	3.677
Naja nigricollis	Extracted	4.171
Naja nigricollis	Spat	4.541
Naja nigricollis	Spat	4.436
Naja nigricollis	Spat	4.151
Naja nigricollis	Spat	5.413
Naja pallida	Extracted	3.481
Naja pallida	Extracted	4.247
Naja pallida	Extracted	3.22
Naja pallida	Extracted	3.917
Naja pallida	Spat	3.288
Naja pallida	Spat	3.448
Naja pallida	Spat	3.519
Naja pallida	Spat	2.993

## Sheet: Absorbance at 595 nm
		Time (minutes)
Species	Group	0	1.58333	3.16667	4.75	6.33333	7.91667	9.5	11.0833	12.6667	14.25	15.8333	17.4167	19	20.5833	22.1667	23.75	25.3333	26.9167	28.5	30.0833	31.6667	33.25	34.8333	36.4167	38	39.5833	41.1667	42.75	44.3333	45.9167	47.5	49.0833	50.6667	52.25	53.8333	55.4167	57	58.5833	60.1667	61.75	63.3333	64.9167	66.5	68.0833	69.6667	71.25	72.8333	74.4167
Control	Control	0.06	0.059	0.058	0.058	0.058	0.058	0.059	0.068	0.088	0.116	0.146	0.185	0.229	0.277	0.332	0.39	0.448	0.505	0.56	0.61	0.652	0.688	0.718	0.741	0.76	0.774	0.785	0.796	0.8	0.809	0.811	0.816	0.818	0.821	0.823	0.824	0.826	0.829	0.828	0.83	0.832	0.831	0.833	0.836	0.836	0.837	0.836	0.837
Control	Control	0.057	0.053	0.054	0.053	0.053	0.053	0.054	0.064	0.081	0.099	0.118	0.142	0.173	0.206	0.241	0.279	0.32	0.362	0.404	0.446	0.488	0.53	0.571	0.609	0.649	0.683	0.716	0.745	0.768	0.79	0.809	0.823	0.837	0.847	0.856	0.863	0.87	0.873	0.879	0.881	0.886	0.888	0.889	0.894	0.894	0.898	0.899	0.9
Control	Control	0.06	0.059	0.059	0.058	0.058	0.057	0.057	0.059	0.07	0.094	0.125	0.165	0.214	0.271	0.335	0.405	0.475	0.539	0.597	0.647	0.688	0.722	0.749	0.769	0.786	0.798	0.808	0.817	0.823	0.828	0.833	0.836	0.839	0.841	0.843	0.844	0.846	0.847	0.849	0.849	0.852	0.852	0.853	0.854	0.855	0.856	0.854	0.855
Control	Control	0.051	0.05	0.049	0.049	0.049	0.048	0.05	0.061	0.078	0.1	0.124	0.152	0.187	0.225	0.268	0.312	0.357	0.403	0.448	0.491	0.533	0.572	0.605	0.636	0.663	0.684	0.702	0.717	0.727	0.737	0.745	0.751	0.756	0.759	0.762	0.766	0.769	0.77	0.773	0.773	0.775	0.777	0.777	0.78	0.781	0.781	0.783	0.784
Hemachatus haemachatus	Extracted	0.043	0.042	0.043	0.043	0.043	0.044	0.044	0.045	0.046	0.046	0.046	0.047	0.048	0.048	0.049	0.051	0.05	0.051	0.052	0.053	0.054	0.055	0.055	0.056	0.058	0.059	0.06	0.062	0.062	0.064	0.064	0.067	0.069	0.069	0.071	0.073	0.075	0.078	0.079	0.081	0.085	0.087	0.09	0.093	0.096	0.099	0.101	0.105
Hemachatus haemachatus	Extracted	0.046	0.045	0.046	0.045	0.046	0.046	0.046	0.047	0.047	0.048	0.049	0.049	0.05	0.049	0.05	0.051	0.052	0.053	0.054	0.055	0.056	0.057	0.058	0.058	0.061	0.061	0.064	0.065	0.067	0.069	0.071	0.074	0.076	0.079	0.083	0.086	0.09	0.092	0.096	0.098	0.102	0.105	0.108	0.11	0.113	0.115	0.117	0.12
Hemachatus haemachatus	Extracted	0.045	0.045	0.046	0.046	0.048	0.048	0.049	0.049	0.051	0.052	0.053	0.055	0.057	0.057	0.059	0.059	0.06	0.061	0.061	0.063	0.064	0.065	0.066	0.066	0.068	0.067	0.068	0.07	0.069	0.07	0.07	0.071	0.071	0.072	0.074	0.075	0.076	0.077	0.079	0.08	0.082	0.083	0.084	0.086	0.087	0.089	0.091	0.093
Hemachatus haemachatus	Extracted	0.043	0.043	0.044	0.044	0.044	0.046	0.045	0.045	0.045	0.046	0.046	0.046	0.047	0.046	0.046	0.047	0.047	0.048	0.048	0.049	0.049	0.05	0.05	0.051	0.053	0.054	0.057	0.059	0.061	0.064	0.068	0.072	0.076	0.08	0.083	0.087	0.091	0.093	0.096	0.099	0.102	0.105	0.107	0.116	0.116	0.119	0.116	0.142
Hemachatus haemachatus	Spat	0.059	0.058	0.06	0.061	0.061	0.06	0.061	0.061	0.06	0.061	0.06	0.06	0.061	0.061	0.062	0.064	0.065	0.066	0.066	0.068	0.068	0.069	0.072	0.071	0.072	0.072	0.072	0.073	0.072	0.074	0.074	0.074	0.075	0.076	0.076	0.077	0.077	0.078	0.079	0.079	0.081	0.081	0.081	0.082	0.084	0.084	0.084	0.085
Hemachatus haemachatus	Spat	0.069	0.067	0.067	0.068	0.068	0.067	0.067	0.067	0.068	0.068	0.068	0.068	0.068	0.068	0.068	0.069	0.07	0.07	0.07	0.071	0.071	0.07	0.072	0.071	0.072	0.072	0.072	0.072	0.072	0.072	0.072	0.073	0.073	0.073	0.073	0.073	0.073	0.074	0.074	0.074	0.075	0.074	0.074	0.075	0.075	0.076	0.076	0.077
Hemachatus haemachatus	Spat	0.044	0.044	0.045	0.045	0.045	0.045	0.045	0.045	0.045	0.046	0.046	0.046	0.046	0.046	0.046	0.048	0.047	0.048	0.048	0.049	0.049	0.049	0.05	0.05	0.051	0.05	0.049	0.051	0.05	0.051	0.05	0.05	0.051	0.051	0.051	0.052	0.052	0.053	0.054	0.054	0.055	0.054	0.055	0.056	0.057	0.058	0.058	0.059
Hemachatus haemachatus	Spat	0.058	0.056	0.056	0.056	0.056	0.056	0.056	0.056	0.056	0.056	0.056	0.057	0.057	0.056	0.056	0.056	0.057	0.056	0.057	0.057	0.056	0.056	0.057	0.056	0.057	0.057	0.057	0.057	0.057	0.058	0.059	0.06	0.062	0.063	0.065	0.068	0.069	0.072	0.075	0.077	0.081	0.082	0.085	0.087	0.091	0.094	0.096	0.099
Naja nigricollis	Extracted	0.044	0.043	0.044	0.044	0.044	0.044	0.043	0.043	0.044	0.044	0.045	0.044	0.045	0.045	0.045	0.046	0.046	0.047	0.047	0.048	0.048	0.048	0.049	0.049	0.05	0.05	0.05	0.051	0.05	0.051	0.05	0.051	0.052	0.052	0.052	0.054	0.053	0.054	0.055	0.054	0.055	0.055	0.055	0.056	0.056	0.057	0.056	0.057
Naja nigricollis	Extracted	0.059	0.058	0.058	0.058	0.058	0.057	0.058	0.058	0.058	0.059	0.059	0.059	0.059	0.059	0.059	0.06	0.059	0.06	0.06	0.061	0.061	0.061	0.061	0.061	0.062	0.062	0.061	0.062	0.062	0.063	0.062	0.063	0.063	0.062	0.064	0.064	0.063	0.064	0.064	0.064	0.064	0.064	0.064	0.065	0.065	0.066	0.066	0.066
Naja nigricollis	Extracted	0.054	0.051	0.051	0.051	0.052	0.051	0.051	0.051	0.051	0.052	0.051	0.051	0.052	0.051	0.052	0.052	0.052	0.052	0.053	0.054	0.053	0.054	0.054	0.054	0.055	0.053	0.053	0.055	0.054	0.054	0.054	0.055	0.056	0.056	0.057	0.056	0.057	0.058	0.058	0.058	0.059	0.059	0.059	0.06	0.059	0.06	0.061	0.06
Naja nigricollis	Extracted	0.039	0.039	0.04	0.042	0.043	0.044	0.045	0.045	0.046	0.047	0.048	0.049	0.049	0.05	0.051	0.052	0.053	0.054	0.055	0.056	0.056	0.057	0.058	0.058	0.06	0.06	0.062	0.063	0.063	0.064	0.065	0.065	0.066	0.066	0.066	0.067	0.067	0.068	0.068	0.069	0.07	0.07	0.071	0.072	0.072	0.073	0.074	0.075
Naja nigricollis	Spat	0.047	0.047	0.048	0.048	0.049	0.05	0.05	0.051	0.052	0.052	0.054	0.054	0.057	0.058	0.059	0.06	0.061	0.061	0.063	0.064	0.065	0.067	0.069	0.068	0.07	0.069	0.069	0.069	0.069	0.07	0.071	0.072	0.074	0.074	0.074	0.075	0.075	0.076	0.077	0.077	0.078	0.078	0.079	0.08	0.08	0.081	0.081	0.081
Naja nigricollis	Spat	0.057	0.056	0.057	0.056	0.058	0.058	0.057	0.057	0.058	0.059	0.06	0.059	0.061	0.06	0.06	0.061	0.061	0.062	0.063	0.064	0.064	0.064	0.066	0.065	0.066	0.066	0.066	0.067	0.066	0.068	0.067	0.068	0.068	0.069	0.069	0.07	0.069	0.069	0.071	0.07	0.072	0.071	0.072	0.073	0.073	0.073	0.073	0.074
Naja nigricollis	Spat	0.062	0.058	0.058	0.059	0.06	0.058	0.059	0.059	0.059	0.06	0.06	0.06	0.061	0.06	0.061	0.061	0.062	0.061	0.062	0.063	0.063	0.063	0.064	0.063	0.064	0.064	0.064	0.066	0.065	0.065	0.064	0.066	0.066	0.066	0.066	0.066	0.067	0.066	0.067	0.067	0.067	0.067	0.067	0.067	0.068	0.068	0.068	0.069
Naja nigricollis	Spat	0.094	0.09	0.09	0.088	0.088	0.086	0.085	0.085	0.085	0.084	0.084	0.084	0.084	0.083	0.083	0.082	0.082	0.082	0.082	0.082	0.081	0.081	0.081	0.08	0.08	0.08	0.079	0.08	0.079	0.079	0.078	0.079	0.078	0.078	0.078	0.078	0.078	0.078	0.078	0.077	0.077	0.077	0.077	0.078	0.078	0.079	0.079	0.079
Naja pallida	Extracted	0.049	0.048	0.048	0.048	0.048	0.048	0.048	0.047	0.048	0.048	0.048	0.048	0.048	0.047	0.047	0.048	0.049	0.049	0.049	0.049	0.049	0.05	0.05	0.051	0.052	0.051	0.052	0.053	0.053	0.054	0.053	0.053	0.055	0.055	0.056	0.056	0.057	0.056	0.056	0.057	0.057	0.057	0.058	0.058	0.058	0.059	0.058	0.059
Naja pallida	Extracted	0.048	0.046	0.047	0.047	0.047	0.047	0.047	0.048	0.051	0.051	0.052	0.053	0.054	0.054	0.055	0.057	0.057	0.058	0.059	0.06	0.06	0.062	0.063	0.063	0.064	0.064	0.064	0.065	0.065	0.066	0.065	0.065	0.066	0.067	0.067	0.068	0.068	0.068	0.07	0.07	0.07	0.071	0.071	0.072	0.072	0.073	0.073	0.073
Naja pallida	Extracted	0.049	0.046	0.046	0.047	0.046	0.046	0.045	0.046	0.045	0.046	0.045	0.044	0.045	0.045	0.044	0.044	0.045	0.046	0.046	0.047	0.047	0.047	0.048	0.048	0.049	0.048	0.049	0.05	0.049	0.049	0.049	0.05	0.05	0.05	0.051	0.051	0.051	0.051	0.051	0.051	0.052	0.052	0.052	0.053	0.053	0.053	0.053	0.054
Naja pallida	Extracted	0.048	0.046	0.046	0.047	0.047	0.047	0.046	0.046	0.047	0.046	0.047	0.047	0.048	0.047	0.048	0.049	0.049	0.049	0.05	0.05	0.051	0.051	0.051	0.051	0.052	0.051	0.051	0.052	0.052	0.052	0.052	0.052	0.053	0.054	0.053	0.054	0.054	0.055	0.056	0.056	0.055	0.057	0.057	0.058	0.059	0.061	0.061	0.063
Naja pallida	Spat	0.059	0.058	0.06	0.061	0.061	0.06	0.061	0.061	0.06	0.061	0.06	0.06	0.061	0.061	0.062	0.064	0.065	0.066	0.066	0.068	0.068	0.069	0.072	0.071	0.072	0.072	0.072	0.073	0.072	0.074	0.074	0.074	0.075	0.076	0.076	0.077	0.077	0.078	0.079	0.079	0.081	0.081	0.081	0.082	0.084	0.084	0.084	0.085
Naja pallida	Spat	0.069	0.067	0.067	0.068	0.068	0.067	0.067	0.067	0.068	0.068	0.068	0.068	0.068	0.068	0.068	0.069	0.07	0.07	0.07	0.071	0.071	0.07	0.072	0.071	0.072	0.072	0.072	0.072	0.072	0.072	0.072	0.073	0.073	0.073	0.073	0.073	0.073	0.074	0.074	0.074	0.075	0.074	0.074	0.075	0.075	0.076	0.076	0.077
Naja pallida	Spat	0.044	0.044	0.045	0.045	0.045	0.045	0.045	0.045	0.045	0.046	0.046	0.046	0.046	0.046	0.046	0.048	0.047	0.048	0.048	0.049	0.049	0.049	0.05	0.05	0.051	0.05	0.049	0.051	0.05	0.051	0.05	0.05	0.051	0.051	0.051	0.052	0.052	0.053	0.054	0.054	0.055	0.054	0.055	0.056	0.057	0.058	0.058	0.059
Naja pallida	Spat	0.058	0.056	0.056	0.056	0.056	0.056	0.056	0.056	0.056	0.056	0.056	0.057	0.057	0.056	0.056	0.056	0.057	0.056	0.057	0.057	0.056	0.056	0.057	0.056	0.057	0.057	0.057	0.057	0.057	0.058	0.059	0.06	0.062	0.063	0.065	0.068	0.069	0.072	0.075	0.077	0.081	0.082	0.085	0.087	0.091	0.094	0.096	0.099
[truncated: 17 more columns]
