# Supplementary material for: Physiological constraints dictate toxin spatial heterogeneity in snake venom glands
Source: BMC Biol. 2022 Jun 27;20:148. doi: 10.1186/s12915-022-01350-y (PMC9238143; doi:10.1186/s12915-022-01350-y)
Supplement: Supplementary file 4 — Additional file 4. Raw % cell viability and IC50 values for the MTT viability assay, corresponding to data presented in Fig. 2E and Additional file 1: Fig. S6. [file 12915_2022_1350_MOESM4_ESM.xlsx]

## Sheet: IC50s
Additional File 4: Microsoft Excel Worksheet (.xlsx) containing the raw % cell viability and IC50 values for the MTT viability assay, corresponding to data presented in Figure 2E and Additional File 1, Figure S6.
Species	Group	IC50
Hemachatus haemachatus	Extracted	22.29
Hemachatus haemachatus	Extracted	28.85
Hemachatus haemachatus	Extracted	38.36
Hemachatus haemachatus	Spat	36.27
Hemachatus haemachatus	Spat	40.29
Hemachatus haemachatus	Spat	27.17
Naja nigricollis	Extracted	36.16
Naja nigricollis	Extracted	26.33
Naja nigricollis	Extracted	25.92
Naja nigricollis	Spat	36.79
Naja nigricollis	Spat	26.83
Naja nigricollis	Spat	27.61
Naja pallida	Extracted	29.28
Naja pallida	Extracted	25.08
Naja pallida	Extracted	27.09
Naja pallida	Spat	44.19
Naja pallida	Spat	25.71
Naja pallida	Spat	26.12

## Sheet: % cell viability
		[Venom] (mg/mL)
Species	Group	1e-10	5.63	7.51	10.01	13.35	17.8	23.73	31.64	42.19	56.25	75
Hemachatus haemachatus	Extracted	100	72.7599	67.0251	69.8925	64.1577	69.4146	62.4851	51.2545	32.736	3.34528	0
Hemachatus haemachatus	Extracted	99.2226	91.1065	100	91.4886	96.7349	83.7191	72.7822	33.2193	1.30159	0	0.48865
Hemachatus haemachatus	Extracted	93.1146	98.2584	99.595	100	88.0519	88.6594	83.1511	78.8578	42.7298	0.405023	0
Hemachatus haemachatus	Spat	100	65.7272	76.0992	60.0902	57.2717	60.8794	50.7328	48.8162	50.3946	35.1748	0
Hemachatus haemachatus	Spat	99.4963	84.9948	100	85.0405	90.7826	82.5588	97.4953	71.4868	47.3053	0.183159	0
Hemachatus haemachatus	Spat	100	92.9589	95.116	78.4697	85.0224	82.906	75.0509	35.816	0.0407001	0	0.2442
Naja nigricollis	Extracted	93.1896	96.0272	90.0113	96.8218	92.7355	98.1839	90.2384	80.3632	16.3451	8.74007	12.1453
Naja nigricollis	Extracted	103.072	89.139	100.83	100.162	105.32	105.299	89.0473	2.4615	1.18234	0.239525	0.25991
Naja nigricollis	Extracted	112.132	104.246	98.82	96.1068	87.7553	95.6405	78.5558	4.74811	2.67081	1.86533	1.69575
Naja nigricollis	Spat	130.647	102.611	108.627	107.151	97.8434	91.714	88.6493	75.2554	27.0148	11.8048	1.5891
Naja nigricollis	Spat	101.961	88.1401	99.2959	101.34	99.3315	95.4482	91.259	4.08721	0.800116	0.448472	0.254814
Naja nigricollis	Spat	125.698	111.793	99.244	103.653	121.289	89.1119	96.234	5.21444	2.67081	2.20448	1.86533
Naja pallida	Spat	100	91.3139	90.1253	87.3823	80.342	73.1188	75.7703	31.974	5.09281	4.63564	0
Naja pallida	Spat	97.4145	88.4233	95.9548	92.3278	100	89.6136	65.648	1.47573	0.912783	0	0.852467
Naja pallida	Spat	89.8665	90.9269	94.619	95.4046	95.4438	87.8633	100	0.981932	0.196386	4.90966	0
Naja pallida	Extracted	71.6929	78.4459	100	92.5994	94.9121	95.5596	85.6614	81.5911	50.6013	15.7262	0
Naja pallida	Extracted	95.4775	86.4643	100	89.3501	92.4495	88.3697	76.1188	1.31641	1.39548	0	1.71569
Naja pallida	Extracted	91.8715	93.299	95.4798	100	97.6606	78.1919	88.4219	0.832673	0	1.34814	0.475814
