# Supplementary material for: Physiological constraints dictate toxin spatial heterogeneity in snake venom glands
Source: BMC Biol. 2022 Jun 27;20:148. doi: 10.1186/s12915-022-01350-y (PMC9238143; doi:10.1186/s12915-022-01350-y)
Supplement: Supplementary file 5 — Additional file 5. Raw absorbance data Area Under the Curve (AUC) values for the enzymatic PLA2 assay, corresponding to data presented in Fig. 2F and Additional file 1: Fig. S7. [file 12915_2022_1350_MOESM5_ESM.xlsx]

## Sheet: AUCs
Additional File 5: Microsoft Excel Worksheet (.xlsx) containing the raw absorbance data Area Under the Curve (AUC) values for the enzymatic PLA2 assay, corresponding to data presented in Figure 2F and Additional File 1, Figure S7.
Species	Group	AUC
Control	Control	12.66
Control	Control	12.7
Control	Control	12.13
Hemachatus haemachatus	Extracted	8.092
Hemachatus haemachatus	Extracted	7.736
Hemachatus haemachatus	Extracted	7.967
Hemachatus haemachatus	Spat	8.422
Hemachatus haemachatus	Spat	7.619
Hemachatus haemachatus	Spat	7.419
Naja nigricollis	Extracted	5.953
Naja nigricollis	Extracted	5.432
Naja nigricollis	Extracted	5.289
Naja nigricollis	Spat	6.683
Naja nigricollis	Spat	6.997
Naja nigricollis	Spat	6.683
Naja pallida	Extracted	7.427
Naja pallida	Extracted	6.086
Naja pallida	Extracted	6.677
Naja pallida	Spat	5.413
Naja pallida	Spat	6.258
Naja pallida	Spat	4.786

## Sheet: Absorbance at 572 nm
		Time (minutes)
Species	Group	0	0.666667	1.33333	2	2.66667	3.33333	4	4.66667	5.33333	6	6.66667	7.33333	8	8.66667	9.33333	10	10.6667	11.3333	12	12.6667	13.3333	14	14.6667	15.3333	16	16.6667	17.3333	18	18.6667	19.3333	20	20.6667	21.3333	22	22.6667	23.3333	24	24.6667	25.3333	26	26.6667	27.3333	28	28.6667	29.3333	30	30.6667	31.3333
Control	Control	0.408	0.405	0.406	0.407	0.406	0.405	0.404	0.4	0.397	0.396	0.396	0.392	0.389	0.387	0.384	0.384	0.382	0.377	0.378	0.376	0.374	0.375	0.375	0.373	0.373	0.369	0.37	0.368	0.367	0.366	0.365	0.364	0.362	0.363	0.361	0.359	0.36	0.358	0.357	0.357	0.355	0.353	0.352	0.351	0.349	0.348	0.346	0.346
Control	Control	0.407	0.405	0.403	0.404	0.405	0.403	0.403	0.4	0.401	0.4	0.4	0.397	0.397	0.394	0.393	0.39	0.387	0.385	0.384	0.378	0.377	0.375	0.374	0.373	0.371	0.371	0.371	0.37	0.368	0.366	0.365	0.364	0.362	0.361	0.362	0.36	0.359	0.357	0.356	0.354	0.353	0.353	0.354	0.35	0.35	0.348	0.347	0.347
Control	Control	0.389	0.391	0.389	0.39	0.39	0.389	0.391	0.39	0.387	0.384	0.381	0.38	0.377	0.373	0.372	0.369	0.369	0.368	0.366	0.363	0.362	0.36	0.36	0.358	0.357	0.355	0.355	0.352	0.351	0.349	0.348	0.346	0.344	0.345	0.343	0.343	0.342	0.341	0.338	0.337	0.337	0.335	0.335	0.333	0.332	0.33	0.327	0.327
Hemachatus haemachatus	Extracted	0.395	0.388	0.382	0.377	0.371	0.361	0.355	0.346	0.337	0.329	0.321	0.314	0.307	0.299	0.293	0.285	0.276	0.27	0.261	0.252	0.246	0.241	0.238	0.236	0.23	0.225	0.22	0.213	0.209	0.205	0.202	0.195	0.192	0.188	0.183	0.181	0.176	0.173	0.172	0.167	0.163	0.161	0.158	0.155	0.152	0.148	0.149	0.144
Hemachatus haemachatus	Extracted	0.394	0.39	0.382	0.374	0.372	0.364	0.354	0.342	0.331	0.316	0.302	0.291	0.286	0.284	0.285	0.284	0.281	0.274	0.266	0.259	0.251	0.242	0.233	0.223	0.214	0.209	0.204	0.198	0.192	0.186	0.183	0.177	0.173	0.171	0.167	0.163	0.159	0.157	0.154	0.149	0.148	0.143	0.141	0.14	0.14	0.134	0.134	0.133
Hemachatus haemachatus	Extracted	0.398	0.396	0.391	0.387	0.384	0.381	0.372	0.362	0.354	0.341	0.33	0.318	0.308	0.296	0.288	0.283	0.277	0.27	0.262	0.255	0.247	0.238	0.23	0.225	0.217	0.213	0.205	0.202	0.196	0.19	0.189	0.184	0.181	0.177	0.173	0.171	0.166	0.162	0.16	0.154	0.152	0.148	0.145	0.146	0.143	0.14	0.138	0.137
Hemachatus haemachatus	Spat	0.395	0.396	0.39	0.391	0.386	0.381	0.377	0.367	0.359	0.351	0.34	0.328	0.321	0.309	0.297	0.29	0.281	0.273	0.267	0.259	0.257	0.251	0.246	0.243	0.237	0.232	0.227	0.223	0.216	0.213	0.208	0.204	0.198	0.195	0.189	0.187	0.185	0.183	0.178	0.174	0.171	0.166	0.166	0.164	0.163	0.159	0.156	0.155
Hemachatus haemachatus	Spat	0.394	0.39	0.382	0.375	0.365	0.351	0.34	0.327	0.315	0.307	0.299	0.292	0.285	0.276	0.27	0.265	0.256	0.253	0.247	0.243	0.235	0.227	0.223	0.218	0.215	0.211	0.206	0.2	0.192	0.186	0.182	0.177	0.173	0.167	0.166	0.163	0.16	0.156	0.156	0.151	0.153	0.149	0.144	0.144	0.142	0.139	0.138	0.139
Hemachatus haemachatus	Spat	0.383	0.377	0.371	0.364	0.358	0.351	0.342	0.334	0.324	0.313	0.304	0.292	0.283	0.274	0.268	0.261	0.255	0.247	0.243	0.236	0.228	0.221	0.212	0.206	0.199	0.194	0.192	0.189	0.186	0.181	0.175	0.172	0.168	0.166	0.161	0.157	0.154	0.151	0.149	0.145	0.144	0.139	0.137	0.136	0.135	0.134	0.133	0.13
Naja nigricollis	Extracted	0.353	0.335	0.318	0.306	0.294	0.283	0.272	0.261	0.249	0.239	0.23	0.221	0.211	0.202	0.196	0.191	0.188	0.183	0.18	0.178	0.175	0.17	0.167	0.163	0.158	0.153	0.148	0.145	0.141	0.137	0.137	0.133	0.131	0.127	0.126	0.125	0.123	0.121	0.122	0.121	0.121	0.121	0.121	0.121	0.119	0.12	0.119	0.123
Naja nigricollis	Extracted	0.35	0.327	0.306	0.293	0.282	0.268	0.259	0.249	0.24	0.229	0.221	0.21	0.201	0.191	0.181	0.175	0.167	0.157	0.15	0.145	0.141	0.137	0.132	0.131	0.128	0.127	0.122	0.121	0.12	0.117	0.116	0.115	0.114	0.114	0.112	0.112	0.113	0.112	0.112	0.113	0.111	0.113	0.113	0.114	0.113	0.113	0.114	0.116
Naja nigricollis	Extracted	0.353	0.321	0.296	0.279	0.262	0.245	0.231	0.216	0.205	0.196	0.186	0.177	0.169	0.163	0.153	0.146	0.142	0.138	0.134	0.129	0.127	0.127	0.124	0.123	0.122	0.12	0.119	0.117	0.119	0.117	0.118	0.121	0.122	0.121	0.122	0.125	0.125	0.125	0.127	0.125	0.128	0.13	0.13	0.133	0.131	0.133	0.133	0.132
Naja nigricollis	Spat	0.386	0.368	0.35	0.336	0.328	0.316	0.306	0.288	0.272	0.254	0.238	0.223	0.22	0.224	0.223	0.216	0.212	0.203	0.196	0.191	0.184	0.18	0.176	0.172	0.164	0.161	0.156	0.153	0.15	0.146	0.143	0.14	0.138	0.137	0.134	0.132	0.133	0.129	0.129	0.127	0.127	0.127	0.127	0.126	0.127	0.125	0.125	0.124
Naja nigricollis	Spat	0.377	0.355	0.338	0.321	0.31	0.299	0.29	0.275	0.266	0.26	0.257	0.252	0.245	0.236	0.226	0.214	0.207	0.198	0.189	0.183	0.18	0.174	0.166	0.163	0.159	0.157	0.152	0.151	0.146	0.144	0.141	0.14	0.136	0.134	0.133	0.132	0.129	0.128	0.129	0.127	0.128	0.13	0.128	0.128	0.129	0.129	0.13	0.128
Naja nigricollis	Spat	0.367	0.341	0.325	0.306	0.294	0.277	0.261	0.246	0.24	0.234	0.226	0.218	0.208	0.199	0.199	0.195	0.19	0.184	0.181	0.173	0.169	0.164	0.16	0.155	0.15	0.145	0.141	0.138	0.134	0.132	0.13	0.127	0.124	0.123	0.122	0.119	0.118	0.117	0.117	0.118	0.118	0.118	0.119	0.118	0.119	0.12	0.12	0.119
Naja pallida	Extracted	0.382	0.37	0.357	0.343	0.333	0.325	0.316	0.308	0.304	0.298	0.291	0.286	0.28	0.273	0.27	0.26	0.258	0.248	0.243	0.234	0.228	0.224	0.217	0.21	0.206	0.2	0.195	0.192	0.185	0.178	0.177	0.173	0.168	0.166	0.166	0.161	0.157	0.156	0.154	0.15	0.151	0.147	0.148	0.148	0.146	0.146	0.147	0.145
Naja pallida	Extracted	0.363	0.35	0.335	0.322	0.311	0.3	0.287	0.276	0.265	0.252	0.239	0.225	0.217	0.205	0.199	0.192	0.188	0.184	0.181	0.177	0.17	0.167	0.162	0.159	0.154	0.152	0.147	0.145	0.141	0.139	0.138	0.135	0.133	0.133	0.131	0.127	0.126	0.126	0.126	0.125	0.125	0.123	0.124	0.124	0.124	0.122	0.121	0.121
Naja pallida	Extracted	0.393	0.372	0.356	0.341	0.329	0.319	0.307	0.296	0.283	0.269	0.258	0.248	0.24	0.232	0.225	0.218	0.214	0.208	0.205	0.198	0.194	0.189	0.185	0.181	0.175	0.169	0.165	0.162	0.158	0.155	0.15	0.148	0.144	0.142	0.141	0.14	0.139	0.137	0.137	0.136	0.135	0.134	0.135	0.134	0.135	0.135	0.135	0.134
Naja pallida	Spat	0.348	0.323	0.304	0.289	0.278	0.267	0.258	0.245	0.236	0.225	0.212	0.204	0.192	0.185	0.174	0.169	0.162	0.154	0.146	0.142	0.14	0.138	0.133	0.13	0.126	0.124	0.12	0.121	0.116	0.113	0.115	0.116	0.115	0.114	0.113	0.116	0.116	0.117	0.117	0.117	0.117	0.115	0.117	0.117	0.116	0.119	0.119	0.117
Naja pallida	Spat	0.377	0.351	0.334	0.322	0.311	0.298	0.289	0.276	0.267	0.256	0.246	0.235	0.225	0.215	0.203	0.195	0.186	0.179	0.172	0.169	0.164	0.16	0.156	0.153	0.149	0.15	0.147	0.143	0.141	0.14	0.138	0.138	0.137	0.136	0.138	0.137	0.139	0.136	0.138	0.139	0.135	0.136	0.137	0.14	0.139	0.137	0.138	0.138
Naja pallida	Spat	0.325	0.288	0.265	0.248	0.233	0.218	0.205	0.193	0.181	0.172	0.162	0.154	0.149	0.142	0.137	0.128	0.127	0.123	0.119	0.117	0.115	0.115	0.112	0.111	0.109	0.108	0.109	0.107	0.108	0.108	0.109	0.111	0.111	0.113	0.111	0.113	0.113	0.114	0.117	0.119	0.119	0.122	0.12	0.122	0.122	0.125	0.124	0.124
[truncated: 4 more columns]
