# Supplementary material for: Physiological constraints dictate toxin spatial heterogeneity in snake venom glands
Source: BMC Biol. 2022 Jun 27;20:148. doi: 10.1186/s12915-022-01350-y (PMC9238143; doi:10.1186/s12915-022-01350-y)
Supplement: Supplementary file 6 — Additional file 6. Raw fluorescence values for the SVMP assay, corresponding to Additional file 1: Fig. S8. [file 12915_2022_1350_MOESM6_ESM.xlsx]

## Sheet: Absorbance at 572 nm
		Time (minutes)
Species	Group	0	0.366667	0.733333	1.1	1.46667	1.83333	2.2	2.56667	2.93333	3.3	3.66667	4.03333	4.4	4.76667	5.13333	5.5	5.86667	6.23333	6.6	6.96667	7.33333	7.7	8.06667	8.43333	8.8	9.16667	9.53333	9.9	10.2667	10.6333	11	11.3667	11.7333	12.1	12.4667	12.8333	13.2	13.5667	13.9333	14.3	14.6667	15.0333	15.4	15.7667	16.1333	16.5	16.8667	17.2333
Control	Control	10755	10741	10736	10741	10730	10700	10759	10726	10755	10738	10773	10742	10733	10752	10788	10813	10785	10762	10762	10774	10780	10785	10763	10754	10771	10772	10774	10832	10824	10827	10844	10822	10838	10873	10846	10848	10884	10917	10936	10934	10947	10966	10971	10967	10986	10991	11001	11010
Control	Control	10853	10694	10650	10634	10607	10653	10634	10605	10650	10619	10611	10595	10621	10581	10588	10643	10607	10580	10653	10602	10596	10623	10624	10608	10619	10570	10611	10613	10608	10593	10606	10578	10589	10556	10545	10604	10582	10572	10572	10596	10569	10579	10568	10582	10556	10643	10655	10648
Control	Control	9895	9857	9822	9786	9828	9810	9796	9821	9816	9842	9884	9927	9915	9948	9987	9974	10016	10022	10051	10034	10090	10084	10082	10134	10144	10210	10258	10228	10246	10306	10309	10384	10368	10426	10436	10474	10478	10496	10528	10515	10543	10578	10575	10627	10600	10668	10705	10703
Hemachatus haemachatus	Extracted	9641	9592	9580	9600	9579	9565	9595	9600	9597	9633	9580	9634	9595	9593	9608	9628	9601	9614	9629	9650	9644	9679	9676	9691	9680	9657	9669	9663	9718	9722	9692	9701	9719	9718	9764	9746	9733	9745	9755	9772	9787	9821	9803	9788	9796	9810	9808	9831
Hemachatus haemachatus	Extracted	9624	9600	9548	9535	9536	9596	9585	9603	9606	9628	9596	9638	9651	9626	9611	9607	9654	9647	9604	9609	9626	9635	9615	9631	9626	9633	9657	9650	9730	9738	9746	9739	9719	9737	9739	9802	9728	9759	9767	9741	9744	9751	9713	9746	9714	9744	9769	9783
Hemachatus haemachatus	Extracted	9631	9589	9539	9531	9498	9518	9509	9504	9559	9521	9520	9546	9573	9613	9618	9589	9564	9562	9581	9588	9606	9616	9596	9591	9600	9580	9621	9607	9584	9629	9616	9621	9609	9605	9644	9676	9714	9704	9700	9732	9734	9734	9715	9752	9710	9759	9726	9714
Hemachatus haemachatus	Spat	10012	9933	9892	9926	9974	9956	9970	9980	10004	9979	9989	10017	10004	10021	10021	9990	9994	10050	10025	10049	9988	10019	10025	9991	10061	10035	10039	10046	10042	10082	10077	10077	10083	10056	10097	10125	10142	10149	10230	10189	10159	10179	10238	10225	10208	10248	10222	10235
Hemachatus haemachatus	Spat	11338	11328	11305	11311	11256	11241	11242	11214	11225	11191	11197	11212	11205	11195	11189	11165	11136	11123	11140	11106	11142	11143	11161	11188	11114	11150	11142	11146	11151	11143	11108	11114	11157	11117	11121	11117	11162	11134	11151	11151	11120	11144	11154	11170	11181	11210	11177	11244
Hemachatus haemachatus	Spat	9766	9670	9667	9658	9645	9630	9652	9671	9713	9716	9735	9738	9773	9713	9720	9707	9737	9726	9742	9723	9733	9707	9737	9757	9750	9751	9745	9780	9798	9793	9829	9857	9806	9877	9852	9858	9849	9852	9864	9872	9854	9912	9903	9927	9951	9873	9926	9908
Naja nigricollis	Extracted	11450	11421	11365	11462	11404	11402	11434	11383	11394	11430	11435	11367	11402	11332	11282	11249	11217	11222	11185	11166	11084	11108	11076	11031	11022	10971	11008	10952	10975	10995	10975	11002	10945	10931	10987	10949	10943	10898	10900	10907	10909	10888	10901	10846	10852	10845	10841	10812
Naja nigricollis	Extracted	12596	12611	12543	12549	12564	12597	12618	12663	12650	12691	12745	12705	12690	12699	12637	12632	12537	12504	12504	12456	12410	12398	12345	12293	12226	12145	12076	12066	12019	11970	11984	11959	11977	12007	11966	11970	11959	11937	11872	11932	11903	11907	11834	11865	11816	11838	11815	11818
Naja nigricollis	Extracted	12435	12415	12363	12377	12368	12394	12405	12392	12392	12460	12469	12436	12422	12404	12347	12275	12197	12216	12151	12115	12086	12013	11993	11943	11868	11810	11751	11727	11669	11656	11657	11628	11649	11630	11582	11575	11558	11582	11547	11561	11571	11584	11528	11540	11569	11489	11579	11539
Naja nigricollis	Spat	12962	12999	13002	12999	12960	12936	12919	12918	12945	12963	12917	12929	12905	12832	12833	12781	12721	12691	12661	12675	12643	12582	12601	12538	12425	12359	12347	12288	12320	12283	12277	12227	12206	12170	12186	12171	12181	12182	12125	12143	12138	12143	12138	12116	12090	12090	12107	12095
Naja nigricollis	Spat	10828	10778	10724	10689	10692	10669	10615	10645	10615	10648	10652	10536	10454	10387	10340	10269	10226	10154	10145	10105	10067	10076	10010	9988	9981	9937	9934	9894	9895	9884	9891	9914	9862	9819	9825	9866	9815	9863	9852	9845	9888	9861	9844	9867	9897	9888	9844	9912
Naja nigricollis	Spat	9497	9511	9454	9494	9458	9468	9449	9445	9428	9422	9432	9471	9431	9407	9372	9334	9322	9350	9362	9370	9381	9408	9366	9353	9373	9374	9328	9360	9374	9359	9378	9383	9377	9364	9378	9377	9357	9424	9388	9421	9456	9474	9466	9444	9459	9481	9473	9495
Naja pallida	Extracted	10091	10072	9950	9954	9976	9939	9952	9939	9950	9908	9927	9933	9878	9863	9828	9815	9791	9791	9778	9733	9734	9751	9717	9694	9725	9721	9694	9730	9720	9755	9752	9775	9762	9777	9769	9763	9789	9786	9803	9796	9805	9811	9775	9779	9792	9790	9797	9794
Naja pallida	Extracted	9786	9743	9635	9626	9622	9602	9610	9606	9596	9643	9627	9623	9652	9665	9622	9652	9619	9644	9646	9616	9641	9612	9644	9622	9608	9605	9644	9647	9627	9615	9624	9609	9609	9640	9605	9628	9661	9638	9634	9653	9669	9663	9707	9682	9676	9667	9693	9692
Naja pallida	Extracted	12054	12020	12001	11946	11943	11916	11907	11949	11850	11913	11870	11836	11786	11758	11658	11631	11633	11613	11526	11533	11504	11470	11450	11398	11341	11351	11277	11351	11304	11296	11304	11275	11239	11249	11238	11213	11164	11205	11158	11164	11150	11164	11172	11141	11134	11137	11126	11123
Naja pallida	Spat	10037	10038	10008	10043	10072	10013	10023	10010	9990	9994	9997	10007	10013	9996	9982	9967	10022	9976	10011	9964	9972	9943	9943	9927	9987	9992	9988	9992	9955	9965	9934	9993	9965	9988	9984	9983	9953	9966	9966	9956	9943	9955	9951	9992	9992	10003	10044	10033
Naja pallida	Spat	9811	9765	9736	9731	9730	9724	9672	9698	9735	9706	9747	9719	9750	9699	9710	9720	9671	9677	9704	9636	9654	9663	9635	9640	9607	9628	9618	9622	9617	9599	9628	9659	9664	9706	9634	9666	9709	9676	9688	9663	9680	9703	9731	9689	9691	9657	9722	9719
Naja pallida	Spat	9929	9879	9896	9831	9819	9795	9810	9802	9749	9773	9741	9726	9738	9772	9737	9688	9686	9652	9716	9708	9760	9728	9737	9731	9708	9720	9715	9705	9724	9697	9702	9692	9689	9747	9726	9720	9742	9738	9757	9770	9776	9778	9774	9769	9765	9797	9780	9805
Additional File 6: Microsoft Excel Worksheet (.xlsx) containing the raw fluorescence values for the SVMP assay, corresponding to Additional File 1, Figure S8.
[truncated: 35 more columns]
